# Supplementary material for: Acomys cahirinus seurati as a Potential Reservoir Host of Leishmania major
Source: Pathogens. 2026 Mar 3;15(3):268. doi: 10.3390/pathogens15030268 (PMC13029579; doi:10.3390/pathogens15030268)
Supplement: Supplementary file 1 [file pathogens-15-00268-s001.zip]

Archive with 1 entries (1 files):
- pathogens-4165886-Supplementary Material.pdf
